# Supplementary material for: The hidden community architecture of human brain networks
Source: Sci Rep. 2022 Mar 3;12:3540. doi: 10.1038/s41598-022-07570-0 (PMC8894465; doi:10.1038/s41598-022-07570-0)
Supplement: Supplementary file 2 — Supplementary Information 2. [file 41598_2022_7570_MOESM2_ESM.xlsx]

## Sheet: Sheet1
Table S1. Information of real-world complex networks analyzed in this study. For each network, we show its type and name; number of nodes; the degree of segregation between communities; and the degree of overlap between communities.
Type	#	Name	Number of nodes	The degree of segregation	The degree of overlap (Normalized by random null networks)	Citation
Transportation	1	'Top 500 airports'	500	0.491569	1.09104	'Marcelino, J. & Kaiser, M. Critical paths in a metapopulation model of H1N1: Efficiently delaying influenza spreading through flight cancellation. PLoS Curr. 4, (2012)'
	2	'Barcelona Road network'	930	0.813515	1.14858	'Transportation Networks for Research Core Team. Transportation Networks for Research. https://github.com/bstabler/TransportationNetworks. Accessed 19, 07, 2018.'
	3	'Barcelona subway network'	128	0.752946	0.949004	'C. Roth et al., "A long-time limit for world subway networks." J.R. Soc. Interface, 9, pp. 2540-2550 (2012)'
	4	'Beijing subway network'	104	0.745614	0.990757	'C. Roth et al., "A long-time limit for world subway networks." J.R. Soc. Interface, 9, pp. 2540-2550 (2012)'
	5	'Berlin subway network'	170	0.792658	0.96799	'C. Roth et al., "A long-time limit for world subway networks." J.R. Soc. Interface, 9, pp. 2540-2550 (2012)'
	6	'Chicago road network'	823	0.903877	1.16978	'R. W. Eash, K. S. Chon, Y. J. Lee, and D. E. Boyce. Equilibrium traffic assignment on an aggregated highway network for sketch planning. Transportation Research Record, 994:30--37, 1983; D. E. Boyce, K. S. Chon, M. E. Ferris, Y. J. Lee, K-T. Lin, and R. W. Eash. Implementation and evaluation of combined models of urban travel and location on a sketch planning network. Chicago Area Transportation…
	7	'Chicago subway network'	141	0.812441	0.966519	'C. Roth et al., "A long-time limit for world subway networks." J.R. Soc. Interface, 9, pp. 2540-2550 (2012)'
	8	'Contiguous States in the USA'	49	0.592366	1.1705	Donald E. Knuth. The Art of Computer Programming, Volume 4, Fascicle 0: Introduction to Combinatorial and Boolean Functions. Addison-Wesley, 2008.'
	9	'European road network between cities'	1039	0.868207	1.02134	'L. Šubelj & M. Bajec. "Robust network community detection using balanced propagation." The European Physical Journal B 81(3), 353-362 (2011).'
	10	'HongKong subway network'	82	0.748235	0.944401	'C. Roth et al., "A long-time limit for world subway networks." J.R. Soc. Interface, 9, pp. 2540-2550 (2012)'
	11	'London subway network'	266	0.831522	1.02985	'C. Roth et al., "A long-time limit for world subway networks." J.R. Soc. Interface, 9, pp. 2540-2550 (2012)'
	12	'Madrid subway network'	209	0.791311	1.00622	'C. Roth et al., "A long-time limit for world subway networks." J.R. Soc. Interface, 9, pp. 2540-2550 (2012)'
	13	'Mexico subway network'	147	0.761786	0.978804	'C. Roth et al., "A long-time limit for world subway networks." J.R. Soc. Interface, 9, pp. 2540-2550 (2012)'
	14	'Moscow subway network'	134	0.743261	0.990236	'C. Roth et al., "A long-time limit for world subway networks." J.R. Soc. Interface, 9, pp. 2540-2550 (2012)'
	15	'Plano del arzobispado de México map'	224	0.846809	0.9596	'Anonymous, "Plano del arzobispado de México" Instituto Nacional de Antropología e Historia, México, Accessed 20 June 2018'
	16	'NewYork subway network'	433	0.845179	0.98387	'C. Roth et al., "A long-time limit for world subway networks." J.R. Soc. Interface, 9, pp. 2540-2550 (2012)'
	17	'Osaka subway network'	108	0.738284	1.0203	'C. Roth et al., "A long-time limit for world subway networks." J.R. Soc. Interface, 9, pp. 2540-2550 (2012)'
	18	'Paris subway network'	299	0.79711	1.00993	'C. Roth et al., "A long-time limit for world subway networks." J.R. Soc. Interface, 9, pp. 2540-2550 (2012)'
	19	'Seoul subway network'	392	0.844284	0.970475	'C. Roth et al., "A long-time limit for world subway networks." J.R. Soc. Interface, 9, pp. 2540-2550 (2012)'
	20	'Shanghai subway network'	148	0.787073	1.14849	'C. Roth et al., "A long-time limit for world subway networks." J.R. Soc. Interface, 9, pp. 2540-2550 (2012)'
	21	'Tokyo subway network'	217	0.755652	0.999479	'C. Roth et al., "A long-time limit for world subway networks." J.R. Soc. Interface, 9, pp. 2540-2550 (2012)'
	22	'UK Airports Passenger traffic 2003'	44	0.206705	0.72441	'I. Morer et al. - Comparing spatial networks: A ''one size fits all'' efficiency-driven approach arXiv:1807.00565'
	23	'Connections between US airports, 2010'	1572	0.352567	0.974638	'Opsahl, T., 2011. Why Anchorage is not (that) important: Binary ties and Sample selection. Available at http://wp.me/poFcY-Vw.'
	24	'Winnipeg road network'	1040	0.871354	0.9119	'Transportation Networks for Research Core Team. Transportation Networks for Research. https://github.com/bstabler/TransportationNetworks. Accessed 20, 07, 2018.'
	25	'Ahmedabad bus network'	1103	0.729347	1.14131	'A. Chatterjee, M. Manohar, and G. Ramadurai, "Statistical analysis of bus networks in India." PloS ONE 11(12), e0168478 (2016)'
	26	'Chennai bus network'	1009	0.802362	0.988452	'A. Chatterjee, M. Manohar, and G. Ramadurai, "Statistical analysis of bus networks in India." PloS ONE 11(12), e0168478 (2016)'
	27	'Delhi bus network'	1554	0.703569	0.9596	'A. Chatterjee, M. Manohar, and G. Ramadurai, "Statistical analysis of bus networks in India." PloS ONE 11(12), e0168478 (2016)'
	28	'Hyderabad bus network'	1086	0.63235	0.981053	'A. Chatterjee, M. Manohar, and G. Ramadurai, "Statistical analysis of bus networks in India." PloS ONE 11(12), e0168478 (2016)'
	29	'Kolkata bus network'	519	0.700192	0.908495	'A. Chatterjee, M. Manohar, and G. Ramadurai, "Statistical analysis of bus networks in India." PloS ONE 11(12), e0168478 (2016)'
	30	'Mumbai bus network'	2266	0.915174	1.1705	'A. Chatterjee, M. Manohar, and G. Ramadurai, "Statistical analysis of bus networks in India." PloS ONE 11(12), e0168478 (2016)'
	31	'German_highway_system_2002_Autobahn_2002'	1168	0.887276	1.02134	'M. Kaiser and C.-C. Hilgetag, "Spatial growth of real-world networks." Physical Review E 69, 036103 (2004)'
Technological	1	'ISCAS89_Benchmark_Circuits__s1196_benc'	588	0.61849	0.932029	'F. Brglez, D. Bryan, K. Kozminski, "Combinational profiles of sequential benchmark circuits." Proc. Int. Symp. on Circuits And Systems, 3,1929 - 1934 (1989)'
	2	'ISCAS89_Benchmark_Circuits__s1238_benc'	567	0.592681	0.985674	'F. Brglez, D. Bryan, K. Kozminski, "Combinational profiles of sequential benchmark circuits." Proc. Int. Symp. on Circuits And Systems, 3,1929 - 1934 (1989)'
	3	'ISCAS89_Benchmark_Circuits__s1423_benc'	819	0.815099	1.04778	'F. Brglez, D. Bryan, K. Kozminski, "Combinational profiles of sequential benchmark circuits." Proc. Int. Symp. on Circuits And Systems, 3,1929 - 1934 (1989)'
	4	'ISCAS89_Benchmark_Circuits__s1488_benc'	692	0.502451	0.799107	'F. Brglez, D. Bryan, K. Kozminski, "Combinational profiles of sequential benchmark circuits." Proc. Int. Symp. on Circuits And Systems, 3,1929 - 1934 (1989)'
	5	'ISCAS89_Benchmark_Circuits__s1494_benc'	686	0.495052	0.762528	'F. Brglez, D. Bryan, K. Kozminski, "Combinational profiles of sequential benchmark circuits." Proc. Int. Symp. on Circuits And Systems, 3,1929 - 1934 (1989)'
	6	'ISCAS89_Benchmark_Circuits__s208_1_benc'	131	0.670789	0.961453	'F. Brglez, D. Bryan, K. Kozminski, "Combinational profiles of sequential benchmark circuits." Proc. Int. Symp. on Circuits And Systems, 3,1929 - 1934 (1989)'
	7	'ISCAS89_Benchmark_Circuits__s208_benc'	125	0.656783	1.4677	'F. Brglez, D. Bryan, K. Kozminski, "Combinational profiles of sequential benchmark circuits." Proc. Int. Symp. on Circuits And Systems, 3,1929 - 1934 (1989)'
	8	'ISCAS89_Benchmark_Circuits__s27_benc'	22	0.564272	0.974638	'F. Brglez, D. Bryan, K. Kozminski, "Combinational profiles of sequential benchmark circuits." Proc. Int. Symp. on Circuits And Systems, 3,1929 - 1934 (1989)'
	9	'ISCAS89_Benchmark_Circuits__s298_benc'	156	0.607008	1.08812	'F. Brglez, D. Bryan, K. Kozminski, "Combinational profiles of sequential benchmark circuits." Proc. Int. Symp. on Circuits And Systems, 3,1929 - 1934 (1989)'
	10	'ISCAS89_Benchmark_Circuits__s344_benc'	219	0.766956	0.993467	'F. Brglez, D. Bryan, K. Kozminski, "Combinational profiles of sequential benchmark circuits." Proc. Int. Symp. on Circuits And Systems, 3,1929 - 1934 (1989)'
	11	'ISCAS89_Benchmark_Circuits__s349_benc'	220	0.754122	0.964703	'F. Brglez, D. Bryan, K. Kozminski, "Combinational profiles of sequential benchmark circuits." Proc. Int. Symp. on Circuits And Systems, 3,1929 - 1934 (1989)'
	12	'ISCAS89_Benchmark_Circuits__s382_benc'	183	0.658841	1.27161	'F. Brglez, D. Bryan, K. Kozminski, "Combinational profiles of sequential benchmark circuits." Proc. Int. Symp. on Circuits And Systems, 3,1929 - 1934 (1989)'
	13	'ISCAS89_Benchmark_Circuits__s386_benc'	185	0.517388	0.897769	'F. Brglez, D. Bryan, K. Kozminski, "Combinational profiles of sequential benchmark circuits." Proc. Int. Symp. on Circuits And Systems, 3,1929 - 1934 (1989)'
	14	'ISCAS89_Benchmark_Circuits__s400_benc'	187	0.65507	1.33046	'F. Brglez, D. Bryan, K. Kozminski, "Combinational profiles of sequential benchmark circuits." Proc. Int. Symp. on Circuits And Systems, 3,1929 - 1934 (1989)'
	15	'ISCAS89_Benchmark_Circuits__s420_1_benc'	269	0.757272	0.971579	'F. Brglez, D. Bryan, K. Kozminski, "Combinational profiles of sequential benchmark circuits." Proc. Int. Symp. on Circuits And Systems, 3,1929 - 1934 (1989)'
	16	'ISCAS89_Benchmark_Circuits__s420_benc'	249	0.729085	1.50502	'F. Brglez, D. Bryan, K. Kozminski, "Combinational profiles of sequential benchmark circuits." Proc. Int. Symp. on Circuits And Systems, 3,1929 - 1934 (1989)'
	17	'ISCAS89_Benchmark_Circuits__s444_benc'	210	0.67484	0.945621	'F. Brglez, D. Bryan, K. Kozminski, "Combinational profiles of sequential benchmark circuits." Proc. Int. Symp. on Circuits And Systems, 3,1929 - 1934 (1989)'
	18	'ISCAS89_Benchmark_Circuits__s510_benc'	249	0.546767	0.942844	'F. Brglez, D. Bryan, K. Kozminski, "Combinational profiles of sequential benchmark circuits." Proc. Int. Symp. on Circuits And Systems, 3,1929 - 1934 (1989)'
	19	'ISCAS89_Benchmark_Circuits__s526_benc'	244	0.635589	1.22955	'F. Brglez, D. Bryan, K. Kozminski, "Combinational profiles of sequential benchmark circuits." Proc. Int. Symp. on Circuits And Systems, 3,1929 - 1934 (1989)'
	20	'ISCAS89_Benchmark_Circuits__s526n_benc'	245	0.631899	1.21089	'F. Brglez, D. Bryan, K. Kozminski, "Combinational profiles of sequential benchmark circuits." Proc. Int. Symp. on Circuits And Systems, 3,1929 - 1934 (1989)'
	21	'ISCAS89_Benchmark_Circuits__s641_benc'	467	0.810802	1.12742	'F. Brglez, D. Bryan, K. Kozminski, "Combinational profiles of sequential benchmark circuits." Proc. Int. Symp. on Circuits And Systems, 3,1929 - 1934 (1989)'
	22	'ISCAS89_Benchmark_Circuits__s713_benc'	481	0.810366	0.93611	'F. Brglez, D. Bryan, K. Kozminski, "Combinational profiles of sequential benchmark circuits." Proc. Int. Symp. on Circuits And Systems, 3,1929 - 1934 (1989)'
	23	'ISCAS89_Benchmark_Circuits__s820_benc'	336	0.461777	1.08555	'F. Brglez, D. Bryan, K. Kozminski, "Combinational profiles of sequential benchmark circuits." Proc. Int. Symp. on Circuits And Systems, 3,1929 - 1934 (1989)'
	24	'ISCAS89_Benchmark_Circuits__s832_benc'	334	0.453718	1.2242	'F. Brglez, D. Bryan, K. Kozminski, "Combinational profiles of sequential benchmark circuits." Proc. Int. Symp. on Circuits And Systems, 3,1929 - 1934 (1989)'
	25	'ISCAS89_Benchmark_Circuits__s838_1_benc'	545	0.814581	1.00263	'F. Brglez, D. Bryan, K. Kozminski, "Combinational profiles of sequential benchmark circuits." Proc. Int. Symp. on Circuits And Systems, 3,1929 - 1934 (1989)'
	26	'ISCAS89_Benchmark_Circuits__s838_benc'	491	0.801943	0.988452	'F. Brglez, D. Bryan, K. Kozminski, "Combinational profiles of sequential benchmark circuits." Proc. Int. Symp. on Circuits And Systems, 3,1929 - 1934 (1989)'
	27	'ISCAS89_Benchmark_Circuits__s953_benc'	446	0.609189	1.10067	'F. Brglez, D. Bryan, K. Kozminski, "Combinational profiles of sequential benchmark circuits." Proc. Int. Symp. on Circuits And Systems, 3,1929 - 1934 (1989)'
	28	'Software_function-callgraphs_2002_AbiWord_v1_0_2'	1035	0.709372	0.9875	C.R. Myers, "Software systems as complex networks: Structure, function, and evolvability of software collaboration graphs." Physical Review E 68, 046116 (2003)'
	29	'Software_function-callgraphs_2002_Digital_Material_4_3_2002'	162	0.629992	1.05104	C.R. Myers, "Software systems as complex networks: Structure, function, and evolvability of software collaboration graphs." Physical Review E 68, 046116 (2003)'
	30	'Software_function-callgraphs_2002_VTK_v4_0'	771	0.666861	0.930974	C.R. Myers, "Software systems as complex networks: Structure, function, and evolvability of software collaboration graphs." Physical Review E 68, 046116 (2003)'
	31	'Software_function-callgraphs_2002_XMMS_v1_2_7'	971	0.774386	1.02837	C.R. Myers, "Software systems as complex networks: Structure, function, and evolvability of software collaboration graphs." Physical Review E 68, 046116 (2003)'
	32	'Water_Distribution_Network_Balerma_Irrigation'	447	0.8615	0.964262	'A. Yazdani and P. Jeffrey, "Complex network analysis of water distribution systems." Chaos 21, 016111 (2011)'
	33	'Water_Distribution_Network_EXNET'	1893	0.92989	1.14131	'A. Yazdani and P. Jeffrey, "Complex network analysis of water distribution systems." Chaos 21, 016111 (2011)'
	34	'Water_Distribution_Network_Modena'	272	0.796251	0.986986	'A. Yazdani and P. Jeffrey, "Complex network analysis of water distribution systems." Chaos 21, 016111 (2011)'
	35	'Water_Distribution_Network_Richmond'	873	0.916616	0.981053	'A. Yazdani and P. Jeffrey, "Complex network analysis of water distribution systems." Chaos 21, 016111 (2011)'
	36	'Water_Distribution_Network_Wolf-Cordera_Ranch'	1786	0.917976	1.16978	'A. Yazdani and P. Jeffrey, "Complex network analysis of water distribution systems." Chaos 21, 016111 (2011)'
Biological	1	'E Coli transcription network'	328	0.732966	1.13859	'Shen-Orr et. al, "Network motifs in the transcriptional regulation network of Escherichia coli." Nature Genetics 31, 64-68 (2002).'
	2	'PPI network'	1458	0.813087	0.964767	'Jeong, H., Mason, S. P., Barabási, A. L. & Oltvai, Z. N. Lethality and centrality in protein networks. Nature 411, 41–42 (2001)'
	3	'Protein–protein interactions from PDZBase'	161	0.744729	0.973051	'Thijs Beuming, Lucy Skrabanek, Masha Y. Niv, Piali Mukherjee, and Harel Weinstein. PDZBase: A protein--protein interaction database for PDZ-domains. Bioinformatics, 21(6):827--828, 2005.'
	4	'Yeast transcription network'	664	0.757057	0.849391	'R. Milo et al., "Network Motifs: Simple Building Blocks of Complex Networks." Science 298, 824-827 (2002).'
	5	'Binary_interactomes_various species_2012_A_thaliana_mustard_binary_hq'	297	0.757219	0.785022	'J. Das and H. Yu, "HINT: High-quality protein interactomes and their applications in understanding human disease." BMC Systems Biology 6(1), 92 (2012)'
	6	'Binary_interactomes_various species_2012_C_elegans_nematode_binary_lc'	50	0.682449	0.931626	'J. Das and H. Yu, "HINT: High-quality protein interactomes and their applications in understanding human disease." BMC Systems Biology 6(1), 92 (2012)'
	7	'Binary_interactomes_various species_2012_D_melanogaster_fly_cocomp_hq'	26	0.324936	1.14131	'J. Das and H. Yu, "HINT: High-quality protein interactomes and their applications in understanding human disease." BMC Systems Biology 6(1), 92 (2012)'
	8	'Binary_interactomes_various species_2012_E_coli_K12_cocomp_hq'	974	0.529584	0.859697	'J. Das and H. Yu, "HINT: High-quality protein interactomes and their applications in understanding human disease." BMC Systems Biology 6(1), 92 (2012)'
	9	'Binary_interactomes_various species_2012_H_sapiens_human_binary_lc'	3155	0.773699	1.06129	'J. Das and H. Yu, "HINT: High-quality protein interactomes and their applications in understanding human disease." BMC Systems Biology 6(1), 92 (2012)'
	10	'Binary_interactomes_various species_2012_M_musculus_mouse_binary_hq'	705	0.703741	0.941121	'J. Das and H. Yu, "HINT: High-quality protein interactomes and their applications in understanding human disease." BMC Systems Biology 6(1), 92 (2012)'
	11	'Binary_interactomes_various species_2012_M_musculus_mouse_cocomp_hq'	890	0.801507	1.01341	'J. Das and H. Yu, "HINT: High-quality protein interactomes and their applications in understanding human disease." BMC Systems Biology 6(1), 92 (2012)'
	12	'Binary_interactomes_various species_2012_R_norvegicus_rat_cocomp_hq'	104	0.743553	0.975942	'J. Das and H. Yu, "HINT: High-quality protein interactomes and their applications in understanding human disease." BMC Systems Biology 6(1), 92 (2012)'
	13	'Binary_interactomes_various species_2012_S_pombe_972H_fission_yeast_binary_hq'	129	0.726836	1.01396	'J. Das and H. Yu, "HINT: High-quality protein interactomes and their applications in understanding human disease." BMC Systems Biology 6(1), 92 (2012)'
	14	'Binary_interactomes_various species_2012_S_pombe_972H_fission_yeast_binary_ht'	96	0.667782	1.01914	'J. Das and H. Yu, "HINT: High-quality protein interactomes and their applications in understanding human disease." BMC Systems Biology 6(1), 92 (2012)'
	15	'Binary_interactomes_various species_2012_S_pombe_972H_fission_yeast_binary_lc'	28	0.440689	0.921795	'J. Das and H. Yu, "HINT: High-quality protein interactomes and their applications in understanding human disease." BMC Systems Biology 6(1), 92 (2012)'
	16	'C_elegans_interactomes_2009_WI8'	2214	0.678437	1.25212	'N. Simonis et al., "Empirically controlled mapping of the Caenorhabditis elegans protein-protein interactome network." Nature Methods 6(1), 47-54 (2009)'
	17	'C_elegans_neurons_1986_C_elegans_Metabolic'	297	0.398176	4.63608	'N. Simonis et al., "Empirically controlled mapping of the Caenorhabditis elegans protein-protein interactome network." Nature Methods 6(1), 47-54 (2009)'
	18	'C_elegans_pharynx_2011_Worm_c_elegans_herm_pharynx_1'	279	0.403206	4.90565	'N. Simonis et al., "Empirically controlled mapping of the Caenorhabditis elegans protein-protein interactome network." Nature Methods 6(1), 47-54 (2009)'
	19	'C_elegans_posterior_nervous_system_Worm_c_elegans_neural_male_1'	269	0.363323	1.41414	'N. Simonis et al., "Empirically controlled mapping of the Caenorhabditis elegans protein-protein interactome network." Nature Methods 6(1), 47-54 (2009)'
	20	'Ito_core_yeast_interactome_2001_Ito-core'	426	0.797619	0.935044	'T. Ito et al., "A comprehensive two-hybrid analysis to explore the yeast protein interactome." Proc. Natl. Acad. Sci. USA. 98(8), 4569-4574 (2001).'
	21	'Malaria_var_DBLa_HVR_networks_HVR_networks_2'	112	0.580013	1.53243	'D. B. Larremore, A. Clauset, and C. O. Buckee, "A network approach to analyzing highly recombinant malaria parasite genes." PLOS Computational Biology 9(10), e1003268 (2013).'
	22	'Malaria_var_DBLa_HVR_networks_HVR_networks_3'	18	0.429256	0.905257	'D. B. Larremore, A. Clauset, and C. O. Buckee, "A network approach to analyzing highly recombinant malaria parasite genes." PLOS Computational Biology 9(10), e1003268 (2013).'
	23	'Malaria_var_DBLa_HVR_networks_HVR_networks_4'	183	0.708609	1.36705	'D. B. Larremore, A. Clauset, and C. O. Buckee, "A network approach to analyzing highly recombinant malaria parasite genes." PLOS Computational Biology 9(10), e1003268 (2013).'
	24	'Malaria_var_DBLa_HVR_networks_HVR_networks_5'	298	0.43484	5.34892	'D. B. Larremore, A. Clauset, and C. O. Buckee, "A network approach to analyzing highly recombinant malaria parasite genes." PLOS Computational Biology 9(10), e1003268 (2013).'
	25	'Malaria_var_DBLa_HVR_networks_HVR_networks_6'	291	0.530913	1.7379	'D. B. Larremore, A. Clauset, and C. O. Buckee, "A network approach to analyzing highly recombinant malaria parasite genes." PLOS Computational Biology 9(10), e1003268 (2013).'
	26	'Malaria_var_DBLa_HVR_networks_HVR_networks_8'	273	0.503203	0.739036	'D. B. Larremore, A. Clauset, and C. O. Buckee, "A network approach to analyzing highly recombinant malaria parasite genes." PLOS Computational Biology 9(10), e1003268 (2013).'
	27	'Malaria_var_DBLa_HVR_networks_HVR_networks_9'	297	0.369125	1.16978	'D. B. Larremore, A. Clauset, and C. O. Buckee, "A network approach to analyzing highly recombinant malaria parasite genes." PLOS Computational Biology 9(10), e1003268 (2013).'
	28	'Reguly_yeast_interactome_2006_LC-multiple'	1213	0.878249	1.1705	'T. Reguly et al., "Comprehensive curation and analysis of global interaction networks in Saccharomyces cerevisiae." J. Biol. 5(4), article 11 (2006)'
	29	'Uetz_screen_yeast_interactome_2000_Uetz-screen'	263	0.833063	0.9119	'P. Uetz et al., "A comprehensive analysis of protein-protein interactions in Saccharomyces cerevisiae." Nature 403(6770), 623-627 (2000).'
	30	'Yu_yeast_interactomes_2008_Y2H-union'	1647	0.735505	0.988452	'H. Yu et al., "High-Quality Binary Protein Interaction Map of the Yeast Interactome Network." Science 322(5898), 104-110 (2008)'
Social	1	'AIDS transmission'	40	0.680547	0.935996	'Klovdahl, A. S. Social Networks and the Spread of Infectious-Diseases - The AIDS Example. Soc. Sci. Med. 21, 1203–1216 (1985)'
	2	'Student fraternity at a West Virginia college'	58	0.0698789	1.01288	'''P. Killworth, and H. Bernard. "Informant accuracy in social network data." Human Organization 35.3. (1976); Bernard H. R., Killw...'' <Preview truncated at 128 characters>'
	3	'Small business office interactions'	40	0.203861	0.961081	'''P. Killworth, and H. Bernard. "Informant accuracy in social network data." Human Organization 35.3. (1976); Bernard H. R., Killw...'' <Preview truncated at 128 characters>'
	4	'Interactions in a technical research gorup at a West Virginia university'	34	0.224947	1.25983	'''P. Killworth, and H. Bernard. "Informant accuracy in social network data." Human Organization 35.3. (1976); Bernard H. R., Killw...'' <Preview truncated at 128 characters>'
	5	'Amateur HAM radio calls'	41	0.18401	1.04608	'''P. Killworth, and H. Bernard. "Informant accuracy in social network data." Human Organization 35.3. (1976); Bernard H. R., Killw...'' <Preview truncated at 128 characters>'
	6	'Baboon grooming'	14	0.325142	0.941114	'Dunbar R., Dunbar P.: Social dynamics of Gelada baboons. Contributions to Primatology 6(1975), 1-157.'
	7	'Bison dominance relations'	26	0.082958	1.14505	'''Dale F Lott. Dominance relations and breeding rate in mature male American bison. Zeitschrift für Tierpsychologie, 49(4):418--43...'' <Preview truncated at 128 characters>'
	8	'Coauthorships in the Social Networks journal'	119	0.813932	0.967597	'C. McCarty and L. Freeman, "McCarty''s Social Network journal coauthors dataset." Unpublished dataset (2008)'
	9	'Slovenian computer scientists author collaboration network'	239	0.717355	0.909468	'Blagus, Šubelj & Bajec (2012). Self-similar scaling of density in complex real-world networks, Physica A 391(8), 2794.'
	10	'Czech corruption'	13	0.12	0.88	'J. Coutinho, “Czech Corruption.” https://sites.google.com/site/ucinetsoftware/datasets/covert-networks/czechcorruption (2016)'
	11	'Dolphin social'	62	0.518828	0.979958	'''D. Lusseau et al., "The bottlenose dolphin community of Doubtful Sound features a large proportion of long-lasting associations....'' <Preview truncated at 128 characters>'
	12	'Drug user acquaintanceships in Hartford'	193	0.729642	0.988016	'''WEEKS, M. R., CLAIR, S., BORGATTI, S. P., RADDA, K. & SCHENSUL, J. J. 2002. Social networks of drug users in high-risk sites: Fi...'' <Preview truncated at 128 characters>'
	13	'Dutch friendship network school #1'	36	0.479572	0.964767	''B. Houtzager, & C. Baerveldt, "Just like normal: A social network study of the relation between petty crime and the intimacy of ...'' <Preview truncated at 128 characters>'
	14	'Dutch friendship network school #10'	21	0.608418	1.11342	'''B. Houtzager, & C. Baerveldt, "Just like normal: A social network study of the relation between petty crime and the intimacy of ...'' <Preview truncated at 128 characters>'
	15	'Dutch friendship network school #11'	84	0.65155	0.981539	'''B. Houtzager, & C. Baerveldt, "Just like normal: A social network study of the relation between petty crime and the intimacy of ...'' <Preview truncated at 128 characters>'
	16	'Dutch friendship network school #12'	54	0.613636	0.914714	'''B. Houtzager, & C. Baerveldt, "Just like normal: A social network study of the relation between petty crime and the intimacy of ...'' <Preview truncated at 128 characters>'
	17	'Dutch friendship network school #13'	31	0.529537	1.02456	'''B. Houtzager, & C. Baerveldt, "Just like normal: A social network study of the relation between petty crime and the intimacy of ...'' <Preview truncated at 128 characters>'
	18	'Dutch friendship network school #14'	16	0.434896	1.25212	'''B. Houtzager, & C. Baerveldt, "Just like normal: A social network study of the relation between petty crime and the intimacy of ...'' <Preview truncated at 128 characters>'
	19	'Dutch friendship network school #15'	41	0.600625	0.945214	'''B. Houtzager, & C. Baerveldt, "Just like normal: A social network study of the relation between petty crime and the intimacy of ...'' <Preview truncated at 128 characters>'
	20	'Dutch friendship network school #16'	27	0.533163	1.06129	'''B. Houtzager, & C. Baerveldt, "Just like normal: A social network study of the relation between petty crime and the intimacy of ...'' <Preview truncated at 128 characters>'
	21	'Dutch friendship network school #17'	48	0.610277	0.945948	'''B. Houtzager, & C. Baerveldt, "Just like normal: A social network study of the relation between petty crime and the intimacy of ...'' <Preview truncated at 128 characters>'
	22	'Dutch friendship network school #18'	51	0.673399	0.9746	'''B. Houtzager, & C. Baerveldt, "Just like normal: A social network study of the relation between petty crime and the intimacy of ...'' <Preview truncated at 128 characters>'
	23	'Dutch friendship network school #19'	57	0.651277	0.864422	'''B. Houtzager, & C. Baerveldt, "Just like normal: A social network study of the relation between petty crime and the intimacy of ...'' <Preview truncated at 128 characters>'
	24	'Dutch friendship network school #2'	24	0.4351	0.908204	'''B. Houtzager, & C. Baerveldt, "Just like normal: A social network study of the relation between petty crime and the intimacy of ...'' <Preview truncated at 128 characters>'
	25	'Dutch friendship network school #3'	14	0.535556	0.9875	'''B. Houtzager, & C. Baerveldt, "Just like normal: A social network study of the relation between petty crime and the intimacy of ...'' <Preview truncated at 128 characters>'
	26	'Dutch friendship network school #4'	30	0.443905	1.00124	'''B. Houtzager, & C. Baerveldt, "Just like normal: A social network study of the relation between petty crime and the intimacy of ...'' <Preview truncated at 128 characters>'
	27	'Dutch friendship network school #5'	45	0.51461	0.7779	'''B. Houtzager, & C. Baerveldt, "Just like normal: A social network study of the relation between petty crime and the intimacy of ...'' <Preview truncated at 128 characters>'
	28	'Dutch friendship network school #6'	80	0.590709	0.983999	'''B. Houtzager, & C. Baerveldt, "Just like normal: A social network study of the relation between petty crime and the intimacy of ...'' <Preview truncated at 128 characters>'
	29	'Dutch friendship network school #7'	39	0.502579	0.833256	'''B. Houtzager, & C. Baerveldt, "Just like normal: A social network study of the relation between petty crime and the intimacy of ...'' <Preview truncated at 128 characters>'
	30	'Dutch friendship network school #8'	29	0.480753	1.07643	'''B. Houtzager, & C. Baerveldt, "Just like normal: A social network study of the relation between petty crime and the intimacy of ...'' <Preview truncated at 128 characters>'
	31	'Dutch friendship network school #9'	62	0.691707	1.03789	'''B. Houtzager, & C. Baerveldt, "Just like normal: A social network study of the relation between petty crime and the intimacy of ...'' <Preview truncated at 128 characters>'
	32	'FIFA committee 2006'	307	0.673007	3.19032	'G. Edwards, “FIFA networks.” https://sites.google.com/site/ucinetsoftware/datasets/covert-networks/fifa (2015)'
	33	'FIFA committee 2015'	414	0.700025	4.28092	'G. Edwards, “FIFA networks.” https://sites.google.com/site/ucinetsoftware/datasets/covert-networks/fifa (2015)'
	34	'Facebook friendships'	324	0.628929	2.90372	'Blagus, Šubelj & Bajec (2012). Self-similar scaling of density in complex real-world networks, Physica A 391(8), 2794.'
	35	'Family planning in Korea'	35	0.439484	1.00584	'E.M. Rogers, D.L. Kincaid, "Communication Networks. Toward a New Paradigm for Research." New York: The Free Press. (1981).'
	36	'Florentine families marriage alliances'	15	0.3975	0.888971	'''JF Padgett and CK Ansell, "Robust Action and the Rise of the Medici, 1400-1434". American journal of sociology, 1259-1319 (1993)...'' <Preview truncated at 128 characters>'
	37	'NCAA college football games Fall 2000'	115	0.60457	2.07969	'''M. Girvan and M. E. J. Newman, "Community structure in social and biological networks." Proc. Natl. Acad. Sci. USA 99(12), 7821-...'' <Preview truncated at 128 characters>'
	38	'Hamburg Al-Qaeda cell'	30	0.266331	0.837204	'S. Atran et al., "Hamburg Cell 9/11 2001” John Jay & ARTIS Transnational Terrorism Database (2009)'
	39	'Heroin trafficking organisation, New York, 1990s'	38	0.367618	1.17609	'''Natarajan, M. (2006). Understanding the Structure of a Large Heroin Distribution Network: A Quantitative Analysis of Qualitative...'' <Preview truncated at 128 characters>'
	40	'Highschool social network'	70	0.52957	1.46771	'James Samuel Coleman. Introduction to mathematical sociology. London Free Press Glencoe, 1964.'
	41	'Hollywood Golden Age'	55	0.166458	1.21277	'''D. Taylor, S. A. Myers, A. Clauset, M. A. Porter, and P. J. Mucha, "Eigenvector-Based Centrality Measures for Temporal Networks....'' <Preview truncated at 128 characters>'
	42	'Jazz musicians network'	198	0.444846	1.78283	'Pablo M. Gleiser and Leon Danon. Community structure in jazz. Advances in Complex Systems, 6(4):565--573, 2003.'
	43	'Jemaah Islamiyah terrorist networks'	17	0.296674	1.04326	'''S. Koschade, "A social network analysis of Jemaah Islamiyah: The applications to counterterrorism and intelligence." Studies in ...'' <Preview truncated at 128 characters>'
	44	'Kangaroo interaction network'	17	0.0598358	1.01176	'''TR Grant. Dominance and association among members of a captive and a free-ranging group of grey kangaroos (Macropus giganteus). ...'' <Preview truncated at 128 characters>'
	45	'Karate club'	34	0.41979	0.933846	'''W. W. Zachary, "An information flow model for conflict and fission in small groups." Journal of Anthropological Research 33, 452...'' <Preview truncated at 128 characters>'
	46	'Les Miserables character coapperances'	77	0.558272	1.23249	'D. E. Knuth, "The Stanford GraphBase: A Platform for Combinatorial Computing." Addison-Wesley, Reading, MA (1993)'
	47	'Co-offending in a London-based inner-city street gang, 2005-2009'	54	0.244601	0.974912	'''Grund, T. and Densley, J. (2012) Ethnic Heterogeneity in the Activity and Structure of a Black Street Gang. European Journal of ...'' <Preview truncated at 128 characters>'
	48	'Macaques interaction network'	62	0.096784	1.00128	'''Yukio Takahata. Diachronic changes in the dominance relations of adult female Japanese monkeys of the Arashiyama B group. The Mo...'' <Preview truncated at 128 characters>'
	49	'Scientific collaborations in network science'	379	0.845343	1.02134	'M. E. J. Newman, "Finding community structure in networks using the eigenvectors of matrices." Phys. Rev. E 74, 036104 (2006)'
	50	'Female bighorn sheep interaction network'	28	0.0902761	1.13613	'''Christine C Hass. Social status in female bighorn sheep (Ovis canadensis): Expression, development and reproductive correlates. ...'' <Preview truncated at 128 characters>'
	51	'ASOIAF: A Storm of Swords character coappearances'	107	0.493027	1.1666	'A. Beveridge and J. Shan, "Network of Thrones." Math Horizons 23(4), 18-22 (2016)'
	52	'Students’ Cooperation Social Network'	141	0.808548	1.01406	'''M. Fire et al., "Predicting student exam''s scores by analyzing social network data." International Conference on Active Media Te...'' <Preview truncated at 128 characters>'
	53	'9/11 terrorist network'	62	0.533479	0.995211	'''V. Krebs, "Mapping networks of terrorist cells." Connections 24, 43-52 (2002). http://insna.org/PDF/Connections/v24/2001_I-3-7.p...'' <Preview truncated at 128 characters>'
	54	'Madrid train bombing terrorist network'	64	0.448314	1.12234	'''Brian Hayes. Connecting the dots. can the tools of graph theory and social-network studies unravel the next big plot? American S...'' <Preview truncated at 128 characters>'
	55	'Interpersonal contacts between windsurfers in southern California'	43	0.258145	0.943416	'''Linton C. Freeman, Sue C. Freeman, and Alaina G. Michaelson. On human social intelligence. J. of Social and Biological Structure...'' <Preview truncated at 128 characters>'
	56	'Email_network_Uni_R-V_Spain_Email_network_Uni_R-V_Spain'	1133	0.573671	1.1705	'''R. Guimera, L. Danon, A. Diaz-Guilera, F. Giralt and A. Arenas, "Self-similar community structure in a network of human interact...'' <Preview truncated at 128 characters>'
	57	'High_school_dynamic_contact_networks_contact_list,_2012'	180	0.523245	3.75921	'J. Fournet & A. Barrat, "Contact patterns among high school students." PLoS ONE 9(9), e107878 (2014).'
	58	'Kapferer_tailor_shop_Kapferer_tailor_shop_2'	39	0.170452	1.82782	'B. Kapferer, "Strategy and transaction in an African factory." Manchester University Press (1972)'
	59	'Norwegian_Board_of_Directors_net1mode_2011-08-01'	854	0.875389	0.747686	'''C. Seierstad and T. Opsahl, "For the few not the many? The effects of affirmative action on presence, prominence, and social cap...'' <Preview truncated at 128 characters>'
	60	'Paris 2015 terrorist association network'	77	0.538931	1.16222	'''Gutfraind, A., & Genkin, M. (2017). A graph database framework for covert network analysis: An application to the Islamic State ...'' <Preview truncated at 128 characters>'
